# Supplementary material for: Transcriptomic and Metabolic Profiling of High-Temperature Treated Storage Roots Reveals the Mechanism of Saccharification in Sweetpotato (Ipomoea batatas (L.) Lam.)
Source: Int J Mol Sci. 2021 Jun 22;22(13):6641. doi: 10.3390/ijms22136641 (PMC8267658; doi:10.3390/ijms22136641)
Supplement: Supplementary file 1 [file ijms-22-06641-s001.zip]

Archive with 1 entries (1 files):
- ijms-1245680-supplementary.pdf
